# Supplementary material for: Characterization and Comparison of Structure and Physicochemical Properties of Highland Barley Starch of Different Colors
Source: Foods. 2025 Jan 9;14(2):186. doi: 10.3390/foods14020186 (PMC11765291; doi:10.3390/foods14020186)
Supplement: Supplementary file 1 [file foods-14-00186-s001.zip]

Archive with 1 entries (1 files):
- foods-3362665-supplementary.pdf
